# Supplementary material for: The role of plant–mycorrhizal mutualisms in deterring plant invasions: Insights from an individual‐based model
Source: Ecol Evol. 2019 Jan 28;9(4):2018–30. doi: 10.1002/ece3.4892 (PMC6392346; doi:10.1002/ece3.4892)
Supplement: Supplementary file 2 [file ECE3-9-2018-s002.xlsx]

## Sheet: Morris Screening
Agent	Parameter	Symbol	mu	mu.star	sigma
Native Plant	C released	E	7156.11	7156.11	10307
Native Plant	Photo rate	Cr	26.9501	44.1545	48.7329
Native Plant	Native Reprod High	Nh	5454.91	5465.36	8519.87
Native Plant	Nat Reprod Low	Nl	10510.7	10769.6	6767.97
Native Plant	GM reproduction	R	5599.51	5604.63	6627.98
Native Plant	GM dispersal	D	848.11	883.39	1393.58
Native Plant	GM allelopathy	A	-4977.92	4977.92	5606.93
Fungus	C released	E	9432.62	9432.62	12865.3
Fungus	Photo rate	Cr	60.7893	91.8667	97.0866
Fungus	Native Reprod High	Nh	7935.62	7975.77	10893.9
Fungus	Nat Reprod Low	Nl	36376.9	36376.9	5399.63
Fungus	GM reproduction	R	10992.7	11045.6	12330.1
Fungus	GM dispersal	D	-82.3547	1247.78	2134.14
Fungus	GM allelopathy	A	-13235.8	13282	12369.1
Garlic mustard	C released	E	3772.73	3772.73	5167.16
Garlic mustard	Photo rate	Cr	29.4838	41.7811	46.7813
Garlic mustard	Native Reprod High	Nh	4072.6	4088.48	5626.52
Garlic mustard	Nat Reprod Low	Nl	4914.97	4914.97	2183.24
Garlic mustard	GM reproduction	R	3447.34	3469.81	4543.77
Garlic mustard	GM dispersal	D	-132.824	410.225	727.122
Garlic mustard	GM allelopathy	A	-5607.58	5626.17	5176.86
