# Supplementary material for: The role of plant–mycorrhizal mutualisms in deterring plant invasions: Insights from an individual‐based model
Source: Ecol Evol. 2019 Jan 28;9(4):2018–30. doi: 10.1002/ece3.4892 (PMC6392346; doi:10.1002/ece3.4892)
Supplement: Supplementary file 3 [file ECE3-9-2018-s003.nlogo]

patches-own [
  carbon ;; native plants will put carbon to patches
]

breed[
  ;; breed of native plants
  plants plant
]

breed [
  ;; breed of fungi
 fungi fungus
]

breed[
  ;; breed of invasive plants (garlic mustard)
  invasives invasive
]

plants-own[
  energy ;; energy from photosynthesis
  age ;; to keep track of plant age
  energy-increment  ;;how much a plant can absorb nutrients, based on fungi presence
  carbon-increment  ;;how much a plant can produce carbon, based on fungi presence
]

invasives-own[
  energy ;; energy from photosynthesis
  age
]

fungi-own [
  flagged? ;; to identify neighboring fungi that have been inspected for food
]

to setup
  clear-all
  reset-ticks
  setup-patches
  setup-plants
  setup-invasives
  setup-fungi
end

to setup-patches
  ; first, seed patches with initial carbon
  ask patches [
    ; give them random values of carbon
    set carbon random-float initial-carbon
  ]
  color-carbon
end


to setup-plants
 ; set-default-shape plants "plant"
  ;; to create initial number of plants and to give a birth tick
  create-plants native-plants
  ask plants
    [
      setxy random-xcor random-ycor
      set color green
      set size 1
      set energy 0
      set age 0
    ]
end

to setup-invasives
  ;set-default-shape invasives green
  ;; to create initial number of plants and to give a birth tick
  create-invasives invasive-plants
  ask invasives
  [
    setxy random-xcor random-ycor
    set color yellow
    set size 1
    set energy 0
    set age 0
  ]
end

to setup-fungi
  set-default-shape fungi "circle"
  ; create an initial node at the center
  create-fungi fungi-nodes [
    set color grey
    set size 0.1
    ; locate at center of lattice
    setxy random-xcor random-ycor
  ]
end

to go
  if ticks >= 100 [stop]
  grow-fungi
  grow-links
  fungi-eats-carbon
  ask plants [
    native-gain-resources
    native-reproduce
    native-aging
    ;natives-check-death
  ]
  ask invasives [
    invasives-gain-resources
    invasives-reproduce
    invasives-kill-fungi
    invasive-aging
    ;invasives-check-death
  ]
  tick
end

to grow-fungi
  ask fungi [
    ; for this to work, we first have to create a local "original node"
    let originating-node self
    ; to make the nodes grow with time
    set size (size + fungi-growth)
    ; to set max node size
    if size > max-node-size [
      set size max-node-size
      ; after max node size is reached, find another patch with carbon only above 0.3
      if any? neighbors with [carbon > 0.3] [
        ask one-of neighbors with [carbon > 0.3] [
          ;;IF NO OTHER FUNGI HERE, CREATE ONE
          if not any? other fungi-here [
            sprout-fungi 1 [
              set color grey
              set size 0.1
              ; make a link between nodes
              ;create-link-with originating-node [ set color grey - 2 ]
            ]
          ]
          ;;NOW CREATE A LINK WITH THE NODE, WHETHER IT WAS NEWLY CREATED OR IT WAS ALREADY THERE
          ;type "there should only be one fungus here: " show count fungi-here
          if count fungi-here > 1 [
            ;type " there should only be one fungus here! "
          ]
          ask fungi-here [
            create-link-with originating-node [ set color grey - 2 ]
          ]
        ]
      ]
    ]
  ]
end


to grow-links
  ; now ask links to grow
  ask links [
    set thickness (thickness + 0.005)
    if thickness > max-thickness [
      set thickness max-thickness
    ]
  ]
end

to fungi-eats-carbon
  ask fungi [
    ; for this to work, we first have to create a local "original node"
    let originating-node self

    ;;sense carbon and decide where to eat from, depending on how much carbon there is
    ask patch-here [
      ;if not enough carbon to satisfy requirements, reduce carbon here first
      ;;then go to neighbors to get more
      ;;if it cannot satisfy requirements, die
      ifelse carbon-fed > carbon
      [
        ;;first, feed from the patch and consume all carbon from patch
        ;;have a counter to trace how much carbon it's eating
        let carbon-counter carbon
        set carbon 0 ;; figure this out
                     ;type "Carbon-counter values: " show carbon-counter


                     ;;now let's see how much more carbon it needs
        let carbon-need carbon-fed - carbon-counter
        ;type "Carbon-need: " show carbon-need

        ;;now look for carbon in linked neighbors
        ;;first create a list of neighbors
        let neighbor-list [link-neighbors] of originating-node

        ;;then, reset all neighbor flags
        ask neighbor-list [
          set flagged? 0
        ]

        ;type "first neighbor list: " show neighbor-list

        ;;now reduce the list to those that have not been flagged
        let neighbor-list-unflagged neighbor-list with [flagged? = 0]
        ;type "Show neighbors with no flags" show count neighbor-list with [flagged? = 0]

        ;type "first neighbor-unflagged list: " show neighbor-list-unflagged


        ;;it can repeat this as many number of links it has, while there is still carbon need
        while [count neighbor-list-unflagged > 0 and carbon-need > 0] [
          ;;ask one of the linked fungi for carbon that has not yet been flagged
          ask one-of neighbor-list-unflagged [
            ;;first flag this neighbor
            set flagged? 1

            ;;reduce the list to those that have not been flagged
            set neighbor-list-unflagged neighbor-list-unflagged with [flagged? = 0]
            ;type "second neighbor-unflagged list, should be one shorter: " show neighbor-list-unflagged


            ;;now check if it can satisfy its need for carbon with this neighbor
            let carbon-neighbor [carbon] of patch-here
            ;type "carbon-neighbor: " show carbon-neighbor

            ;;if it can satisfy its need for carbon with this neighbor, take all carbon needed from here
            ifelse carbon-neighbor >= carbon-need
            [
              ;;take all carbon needed from this patch
              set carbon-counter carbon-counter + carbon-need
              ;type "Show new carbon-counter: " show carbon-counter
              ;;now set the new level of carbon here to subtract what was needed
              ask patch-here [
                set carbon carbon - carbon-need
              ]
            ]
            ;;otherwise, take all carbon from this neighbor, and move on to the next neighbor
            [
              ;;add all neighboring carbon
              set carbon-counter carbon-counter + carbon-neighbor
              ;;now set carbon to zero in the neighboring patch
              ask patch-here [
                set carbon 0
              ]
            ]
            ;;reset carbon need
            set carbon-need carbon-fed - carbon-counter

          ];;go on to next unflagged neighbor if it still needs carbon


        ];;end of the while cycle

         ;;now check if it still needs carbon after going through all its neighbors
         ;;if it couldn't fulfill its need, fungus (the originating-node) dies
        if carbon-need > 0 [
          ask originating-node [die]
        ]


      ];;end of first condition of ifelse

       ;;otherwise, if enough carbon here, reduce carbon in patch according to slider carbon-fed
       ;;remember, this is still a patch context of the originating fungi
      [
        set carbon carbon - carbon-fed

      ];;end of second condition of ifelse


    ];;end of patch context
     ;;end of fungi context
  ]
  color-carbon
end

to color-carbon
  ask patches [;; set initial carbon value and scheme
    set pcolor scale-color brown carbon 0 1
  ]
end

to native-gain-resources
  ;; plants will gain water, nitrogen for photosynthesis after each time step
  ;; also put carbon into the ground from photosynthesis
  ;;if fungi present, then absorption is greater than without
  ifelse any? fungi-here
    [
      set energy-increment plant-energy-fungi
      set carbon-increment plant-carbon-fungi
    ]
    [
      set energy-increment plant-energy-no-fungi
      set carbon-increment plant-carbon-no-fungi
    ]

  ;    type "fungi present: " show count fungi
  ;    type "carbon-increment: " show carbon-increment
  ;    type "energy-increment: " show energy-increment

  ;    type "energy in plant before: " show energy
  set energy (energy + energy-increment)
  ;    type "energy in plant after: " show energy

  ;;make the patch  update carbon
  ;    type "carbon in patch-here before: " show [carbon] of patch-here
  ask patch-here [set carbon (carbon + [carbon-increment] of myself)]
  ;    type "carbon in patch-here after: " show [carbon] of patch-here
end

to native-reproduce
  if age = 10 and energy > 6 [sprout-plants-high]
  if age = 10 and energy < 6  [sprout-plants-low]
end

to sprout-plants-high
  ask plants [
    if any? patches in-radius dispersal-ability with [not any? other plants-here and not any? other invasives-here] [
      ask one-of patches in-radius dispersal-ability with [not any? other plants-here and not any? other invasives-here]
      [
        ;; on open patch, sprout a new native plant
        sprout-plants random-float reproductive-number-high
        [set color green
          set size 1
          set age 0
          ]
      ]
    ]
    die
  ]
end

to sprout-plants-low
  ask plants [
    if any? patches in-radius dispersal-ability with [not any? other plants-here and not any? other invasives-here] [
      ask one-of patches in-radius dispersal-ability with [not any? other plants-here and not any? other invasives-here]
      [
        ;; on open patch, sprout a new native plant
        sprout-plants random-float reproductive-number-low
        [set color green
          set size 1
          set age 0
          ]
      ]
    ]
    die
  ]
end


to native-aging
  set age age + 1
end


to invasives-gain-resources
  ;; plants will gain energy from photosynthesis after each time step
  ;; also put carbon into the ground
  set energy (energy + 1)
end

to invasives-reproduce
  ;; to set energy threshold to reproduce
  if energy = 20 [
    ;; first ask if there is an open patch in a given radius
    if any? patches in-radius invasives-dispersal with [not any? other plants-here and not any? other invasives-here] [
      ;; assign one of the open patches to sprout new plant(s)
      ask one-of patches in-radius invasives-dispersal with [not any? other plants-here and not any? other invasives-here][
        sprout-invasives random-float invasives-reproduction  [
          set shape "flower"
          set color yellow
          set size 1
          set age 0
        ]
      ]
    ]
    die
  ]
end

to invasives-kill-fungi
  ;; to set radius of invasives to kill fungi
  if any? fungi in-radius allelopathy-ability
    [ask fungi in-radius allelopathy-ability
      [die]
    ]
end

to invasive-aging
  set age age + 1
end
@#$#@#$#@
GRAPHICS-WINDOW
192
10
604
443
100
100
2.0
1
10
1
1
1
0
1
1
1
-100
100
-100
100
0
0
1
ticks
30.0

BUTTON
26
13
89
46
NIL
setup
NIL
1
T
OBSERVER
NIL
NIL
NIL
NIL
1

SLIDER
17
66
189
99
native-plants
native-plants
0
10000
10000
1
1
NIL
HORIZONTAL

BUTTON
102
12
177
45
NIL
go
T
1
T
OBSERVER
NIL
NIL
NIL
NIL
0

SLIDER
17
98
189
131
reproductive-number-high
reproductive-number-high
5
10
10
1
1
NIL
HORIZONTAL

SLIDER
17
163
189
196
dispersal-ability
dispersal-ability
0
10
4
1
1
NIL
HORIZONTAL

SLIDER
17
217
189
250
max-thickness
max-thickness
0
1
0.3
0.01
1
NIL
HORIZONTAL

SLIDER
17
249
189
282
max-node-size
max-node-size
0
1
0.3
0.01
1
NIL
HORIZONTAL

SLIDER
17
494
189
527
carbon-fed
carbon-fed
0
4
2.5
0.01
1
NIL
HORIZONTAL

SLIDER
17
282
189
315
fungi-nodes
fungi-nodes
0
100000
100000
1
1
NIL
HORIZONTAL

PLOT
605
160
951
297
Plant Populations
Time
Population Size
0.0
1000.0
0.0
1500.0
true
true
"" ""
PENS
"Native Plants" 1.0 0 -13791810 true "" "plot count plants"
"Invasive Plants" 1.0 0 -2674135 true "" "plot count invasives"

PLOT
605
295
951
436
Fungi Nodes
Time
Population Size
0.0
1000.0
0.0
10.0
true
false
"" ""
PENS
"default" 1.0 0 -16777216 true "" "plot count fungi"

SLIDER
17
366
189
399
plant-energy-fungi
plant-energy-fungi
0
1
0.75
0.01
1
NIL
HORIZONTAL

SLIDER
17
333
189
366
plant-carbon-fungi
plant-carbon-fungi
0
15
9
0.1
1
NIL
HORIZONTAL

SLIDER
17
429
189
462
plant-energy-no-fungi
plant-energy-no-fungi
0
1
0.3
0.01
1
NIL
HORIZONTAL

SLIDER
17
398
189
431
plant-carbon-no-fungi
plant-carbon-no-fungi
0
15
0
0.1
1
NIL
HORIZONTAL

TEXTBOX
45
199
195
218
Fungi Parameters
14
0.0
1

TEXTBOX
27
50
177
68
Native Plant Parameters
14
0.0
1

TEXTBOX
34
317
184
335
Mutualism Parameters
14
0.0
1

SLIDER
605
31
777
64
invasive-plants
invasive-plants
0
10000
500
1
1
NIL
HORIZONTAL

SLIDER
605
95
777
128
invasives-dispersal
invasives-dispersal
0
10
3
1
1
NIL
HORIZONTAL

SLIDER
605
63
777
96
invasives-reproduction
invasives-reproduction
0
15
15
1
1
NIL
HORIZONTAL

TEXTBOX
629
10
779
28
Invasive Parameters
14
0.0
1

SLIDER
605
128
777
161
allelopathy-ability
allelopathy-ability
0
10
2.5
0.5
1
NIL
HORIZONTAL

SLIDER
17
130
189
163
reproductive-number-low
reproductive-number-low
0
5
5
1
1
NIL
HORIZONTAL

SLIDER
17
461
189
494
fungi-growth
fungi-growth
0
1
0.15
0.01
1
NIL
HORIZONTAL

SLIDER
17
527
189
560
initial-carbon
initial-carbon
0
8
8
1
1
NIL
HORIZONTAL

@#$#@#$#@
## WHAT IS IT?

(a general understanding of what the model is trying to show or explain)

## HOW IT WORKS

(what rules the agents use to create the overall behavior of the model)

## HOW TO USE IT

(how to use the model, including a description of each of the items in the Interface tab)

## THINGS TO NOTICE

(suggested things for the user to notice while running the model)

## THINGS TO TRY

(suggested things for the user to try to do (move sliders, switches, etc.) with the model)

## EXTENDING THE MODEL

(suggested things to add or change in the Code tab to make the model more complicated, detailed, accurate, etc.)

## NETLOGO FEATURES

(interesting or unusual features of NetLogo that the model uses, particularly in the Code tab; or where workarounds were needed for missing features)

## RELATED MODELS

(models in the NetLogo Models Library and elsewhere which are of related interest)

## CREDITS AND REFERENCES

(a reference to the model's URL on the web if it has one, as well as any other necessary credits, citations, and links)
@#$#@#$#@
default
true
0
Polygon -7500403 true true 150 5 40 250 150 205 260 250

airplane
true
0
Polygon -7500403 true true 150 0 135 15 120 60 120 105 15 165 15 195 120 180 135 240 105 270 120 285 150 270 180 285 210 270 165 240 180 180 285 195 285 165 180 105 180 60 165 15

arrow
true
0
Polygon -7500403 true true 150 0 0 150 105 150 105 293 195 293 195 150 300 150

box
false
0
Polygon -7500403 true true 150 285 285 225 285 75 150 135
Polygon -7500403 true true 150 135 15 75 150 15 285 75
Polygon -7500403 true true 15 75 15 225 150 285 150 135
Line -16777216 false 150 285 150 135
Line -16777216 false 150 135 15 75
Line -16777216 false 150 135 285 75

bug
true
0
Circle -7500403 true true 96 182 108
Circle -7500403 true true 110 127 80
Circle -7500403 true true 110 75 80
Line -7500403 true 150 100 80 30
Line -7500403 true 150 100 220 30

butterfly
true
0
Polygon -7500403 true true 150 165 209 199 225 225 225 255 195 270 165 255 150 240
Polygon -7500403 true true 150 165 89 198 75 225 75 255 105 270 135 255 150 240
Polygon -7500403 true true 139 148 100 105 55 90 25 90 10 105 10 135 25 180 40 195 85 194 139 163
Polygon -7500403 true true 162 150 200 105 245 90 275 90 290 105 290 135 275 180 260 195 215 195 162 165
Polygon -16777216 true false 150 255 135 225 120 150 135 120 150 105 165 120 180 150 165 225
Circle -16777216 true false 135 90 30
Line -16777216 false 150 105 195 60
Line -16777216 false 150 105 105 60

car
false
0
Polygon -7500403 true true 300 180 279 164 261 144 240 135 226 132 213 106 203 84 185 63 159 50 135 50 75 60 0 150 0 165 0 225 300 225 300 180
Circle -16777216 true false 180 180 90
Circle -16777216 true false 30 180 90
Polygon -16777216 true false 162 80 132 78 134 135 209 135 194 105 189 96 180 89
Circle -7500403 true true 47 195 58
Circle -7500403 true true 195 195 58

circle
false
0
Circle -7500403 true true 0 0 300

circle 2
false
0
Circle -7500403 true true 0 0 300
Circle -16777216 true false 30 30 240

cow
false
0
Polygon -7500403 true true 200 193 197 249 179 249 177 196 166 187 140 189 93 191 78 179 72 211 49 209 48 181 37 149 25 120 25 89 45 72 103 84 179 75 198 76 252 64 272 81 293 103 285 121 255 121 242 118 224 167
Polygon -7500403 true true 73 210 86 251 62 249 48 208
Polygon -7500403 true true 25 114 16 195 9 204 23 213 25 200 39 123

cylinder
false
0
Circle -7500403 true true 0 0 300

dot
false
0
Circle -7500403 true true 90 90 120

face happy
false
0
Circle -7500403 true true 8 8 285
Circle -16777216 true false 60 75 60
Circle -16777216 true false 180 75 60
Polygon -16777216 true false 150 255 90 239 62 213 47 191 67 179 90 203 109 218 150 225 192 218 210 203 227 181 251 194 236 217 212 240

face neutral
false
0
Circle -7500403 true true 8 7 285
Circle -16777216 true false 60 75 60
Circle -16777216 true false 180 75 60
Rectangle -16777216 true false 60 195 240 225

face sad
false
0
Circle -7500403 true true 8 8 285
Circle -16777216 true false 60 75 60
Circle -16777216 true false 180 75 60
Polygon -16777216 true false 150 168 90 184 62 210 47 232 67 244 90 220 109 205 150 198 192 205 210 220 227 242 251 229 236 206 212 183

fish
false
0
Polygon -1 true false 44 131 21 87 15 86 0 120 15 150 0 180 13 214 20 212 45 166
Polygon -1 true false 135 195 119 235 95 218 76 210 46 204 60 165
Polygon -1 true false 75 45 83 77 71 103 86 114 166 78 135 60
Polygon -7500403 true true 30 136 151 77 226 81 280 119 292 146 292 160 287 170 270 195 195 210 151 212 30 166
Circle -16777216 true false 215 106 30

flag
false
0
Rectangle -7500403 true true 60 15 75 300
Polygon -7500403 true true 90 150 270 90 90 30
Line -7500403 true 75 135 90 135
Line -7500403 true 75 45 90 45

flower
false
0
Polygon -10899396 true false 135 120 165 165 180 210 180 240 150 300 165 300 195 240 195 195 165 135
Circle -7500403 true true 85 132 38
Circle -7500403 true true 130 147 38
Circle -7500403 true true 192 85 38
Circle -7500403 true true 85 40 38
Circle -7500403 true true 177 40 38
Circle -7500403 true true 177 132 38
Circle -7500403 true true 70 85 38
Circle -7500403 true true 130 25 38
Circle -7500403 true true 96 51 108
Circle -16777216 true false 113 68 74
Polygon -10899396 true false 189 233 219 188 249 173 279 188 234 218
Polygon -10899396 true false 180 255 150 210 105 210 75 240 135 240

house
false
0
Rectangle -7500403 true true 45 120 255 285
Rectangle -16777216 true false 120 210 180 285
Polygon -7500403 true true 15 120 150 15 285 120
Line -16777216 false 30 120 270 120

leaf
false
0
Polygon -7500403 true true 150 210 135 195 120 210 60 210 30 195 60 180 60 165 15 135 30 120 15 105 40 104 45 90 60 90 90 105 105 120 120 120 105 60 120 60 135 30 150 15 165 30 180 60 195 60 180 120 195 120 210 105 240 90 255 90 263 104 285 105 270 120 285 135 240 165 240 180 270 195 240 210 180 210 165 195
Polygon -7500403 true true 135 195 135 240 120 255 105 255 105 285 135 285 165 240 165 195

line
true
0
Line -7500403 true 150 0 150 300

line half
true
0
Line -7500403 true 150 0 150 150

pentagon
false
0
Polygon -7500403 true true 150 15 15 120 60 285 240 285 285 120

person
false
0
Circle -7500403 true true 110 5 80
Polygon -7500403 true true 105 90 120 195 90 285 105 300 135 300 150 225 165 300 195 300 210 285 180 195 195 90
Rectangle -7500403 true true 127 79 172 94
Polygon -7500403 true true 195 90 240 150 225 180 165 105
Polygon -7500403 true true 105 90 60 150 75 180 135 105

plant
false
0
Rectangle -7500403 true true 135 90 165 300
Polygon -7500403 true true 135 255 90 210 45 195 75 255 135 285
Polygon -7500403 true true 165 255 210 210 255 195 225 255 165 285
Polygon -7500403 true true 135 180 90 135 45 120 75 180 135 210
Polygon -7500403 true true 165 180 165 210 225 180 255 120 210 135
Polygon -7500403 true true 135 105 90 60 45 45 75 105 135 135
Polygon -7500403 true true 165 105 165 135 225 105 255 45 210 60
Polygon -7500403 true true 135 90 120 45 150 15 180 45 165 90

sheep
false
15
Circle -1 true true 203 65 88
Circle -1 true true 70 65 162
Circle -1 true true 150 105 120
Polygon -7500403 true false 218 120 240 165 255 165 278 120
Circle -7500403 true false 214 72 67
Rectangle -1 true true 164 223 179 298
Polygon -1 true true 45 285 30 285 30 240 15 195 45 210
Circle -1 true true 3 83 150
Rectangle -1 true true 65 221 80 296
Polygon -1 true true 195 285 210 285 210 240 240 210 195 210
Polygon -7500403 true false 276 85 285 105 302 99 294 83
Polygon -7500403 true false 219 85 210 105 193 99 201 83

square
false
0
Rectangle -7500403 true true 30 30 270 270

square 2
false
0
Rectangle -7500403 true true 30 30 270 270
Rectangle -16777216 true false 60 60 240 240

star
false
0
Polygon -7500403 true true 151 1 185 108 298 108 207 175 242 282 151 216 59 282 94 175 3 108 116 108

target
false
0
Circle -7500403 true true 0 0 300
Circle -16777216 true false 30 30 240
Circle -7500403 true true 60 60 180
Circle -16777216 true false 90 90 120
Circle -7500403 true true 120 120 60

tree
false
0
Circle -7500403 true true 118 3 94
Rectangle -6459832 true false 120 195 180 300
Circle -7500403 true true 65 21 108
Circle -7500403 true true 116 41 127
Circle -7500403 true true 45 90 120
Circle -7500403 true true 104 74 152

triangle
false
0
Polygon -7500403 true true 150 30 15 255 285 255

triangle 2
false
0
Polygon -7500403 true true 150 30 15 255 285 255
Polygon -16777216 true false 151 99 225 223 75 224

truck
false
0
Rectangle -7500403 true true 4 45 195 187
Polygon -7500403 true true 296 193 296 150 259 134 244 104 208 104 207 194
Rectangle -1 true false 195 60 195 105
Polygon -16777216 true false 238 112 252 141 219 141 218 112
Circle -16777216 true false 234 174 42
Rectangle -7500403 true true 181 185 214 194
Circle -16777216 true false 144 174 42
Circle -16777216 true false 24 174 42
Circle -7500403 false true 24 174 42
Circle -7500403 false true 144 174 42
Circle -7500403 false true 234 174 42

turtle
true
0
Polygon -10899396 true false 215 204 240 233 246 254 228 266 215 252 193 210
Polygon -10899396 true false 195 90 225 75 245 75 260 89 269 108 261 124 240 105 225 105 210 105
Polygon -10899396 true false 105 90 75 75 55 75 40 89 31 108 39 124 60 105 75 105 90 105
Polygon -10899396 true false 132 85 134 64 107 51 108 17 150 2 192 18 192 52 169 65 172 87
Polygon -10899396 true false 85 204 60 233 54 254 72 266 85 252 107 210
Polygon -7500403 true true 119 75 179 75 209 101 224 135 220 225 175 261 128 261 81 224 74 135 88 99

wheel
false
0
Circle -7500403 true true 3 3 294
Circle -16777216 true false 30 30 240
Line -7500403 true 150 285 150 15
Line -7500403 true 15 150 285 150
Circle -7500403 true true 120 120 60
Line -7500403 true 216 40 79 269
Line -7500403 true 40 84 269 221
Line -7500403 true 40 216 269 79
Line -7500403 true 84 40 221 269

wolf
false
0
Polygon -16777216 true false 253 133 245 131 245 133
Polygon -7500403 true true 2 194 13 197 30 191 38 193 38 205 20 226 20 257 27 265 38 266 40 260 31 253 31 230 60 206 68 198 75 209 66 228 65 243 82 261 84 268 100 267 103 261 77 239 79 231 100 207 98 196 119 201 143 202 160 195 166 210 172 213 173 238 167 251 160 248 154 265 169 264 178 247 186 240 198 260 200 271 217 271 219 262 207 258 195 230 192 198 210 184 227 164 242 144 259 145 284 151 277 141 293 140 299 134 297 127 273 119 270 105
Polygon -7500403 true true -1 195 14 180 36 166 40 153 53 140 82 131 134 133 159 126 188 115 227 108 236 102 238 98 268 86 269 92 281 87 269 103 269 113

x
false
0
Polygon -7500403 true true 270 75 225 30 30 225 75 270
Polygon -7500403 true true 30 75 75 30 270 225 225 270

@#$#@#$#@
NetLogo 5.3.1
@#$#@#$#@
@#$#@#$#@
@#$#@#$#@
<experiments>
  <experiment name="Term Project" repetitions="3" runMetricsEveryStep="true">
    <setup>setup</setup>
    <go>go</go>
    <timeLimit steps="500"/>
    <metric>count fungi</metric>
    <metric>count plants</metric>
    <metric>count invasives</metric>
    <enumeratedValueSet variable="invasives-reproduction">
      <value value="1"/>
      <value value="3"/>
      <value value="5"/>
    </enumeratedValueSet>
    <enumeratedValueSet variable="allelopathy-ability">
      <value value="1"/>
      <value value="5"/>
    </enumeratedValueSet>
    <enumeratedValueSet variable="invasive-plants">
      <value value="1"/>
      <value value="25"/>
      <value value="100"/>
    </enumeratedValueSet>
    <enumeratedValueSet variable="invasives-dispersal">
      <value value="1"/>
      <value value="3"/>
      <value value="5"/>
    </enumeratedValueSet>
    <enumeratedValueSet variable="native-plants">
      <value value="1"/>
      <value value="500"/>
      <value value="1100"/>
    </enumeratedValueSet>
  </experiment>
  <experiment name="No Mutualism" repetitions="3" runMetricsEveryStep="true">
    <setup>setup</setup>
    <go>go</go>
    <timeLimit steps="500"/>
    <metric>count fungi</metric>
    <metric>count plants</metric>
    <metric>count invasives</metric>
    <enumeratedValueSet variable="native-plants">
      <value value="1"/>
      <value value="500"/>
      <value value="1100"/>
    </enumeratedValueSet>
    <enumeratedValueSet variable="invasive-plants">
      <value value="1"/>
      <value value="25"/>
      <value value="100"/>
    </enumeratedValueSet>
  </experiment>
  <experiment name="Invasion Threshold" repetitions="5" runMetricsEveryStep="false">
    <setup>setup</setup>
    <go>go</go>
    <timeLimit steps="100"/>
    <metric>count invasives</metric>
    <metric>count plants</metric>
    <metric>count fungi</metric>
    <enumeratedValueSet variable="invasive-plants">
      <value value="1"/>
      <value value="100"/>
      <value value="500"/>
      <value value="1000"/>
      <value value="2000"/>
      <value value="3500"/>
      <value value="6000"/>
    </enumeratedValueSet>
  </experiment>
  <experiment name="Allelopathy" repetitions="3" runMetricsEveryStep="false">
    <setup>setup</setup>
    <go>go</go>
    <timeLimit steps="500"/>
    <metric>count invasives</metric>
    <enumeratedValueSet variable="allelopathy-ability">
      <value value="1"/>
      <value value="2"/>
      <value value="3"/>
      <value value="4"/>
      <value value="5"/>
    </enumeratedValueSet>
  </experiment>
  <experiment name="Dispersal" repetitions="5" runMetricsEveryStep="false">
    <setup>setup</setup>
    <go>go</go>
    <timeLimit steps="100"/>
    <metric>count invasives</metric>
    <metric>count plants</metric>
    <metric>count fungi</metric>
    <enumeratedValueSet variable="invasives-dispersal">
      <value value="1"/>
      <value value="3"/>
      <value value="5"/>
      <value value="7"/>
      <value value="9"/>
    </enumeratedValueSet>
  </experiment>
  <experiment name="Sensitivity Analysis" repetitions="3" runMetricsEveryStep="false">
    <setup>setup</setup>
    <go>go</go>
    <timeLimit steps="500"/>
    <metric>count invasives</metric>
    <enumeratedValueSet variable="invasive-plants">
      <value value="23"/>
      <value value="25"/>
      <value value="26"/>
    </enumeratedValueSet>
  </experiment>
  <experiment name="Invasive reproduction" repetitions="5" runMetricsEveryStep="false">
    <setup>setup</setup>
    <go>go</go>
    <timeLimit steps="100"/>
    <metric>count invasives</metric>
    <metric>count plants</metric>
    <metric>count fungi</metric>
    <enumeratedValueSet variable="invasives-reproduction">
      <value value="1"/>
      <value value="3"/>
      <value value="5"/>
      <value value="7"/>
      <value value="9"/>
    </enumeratedValueSet>
  </experiment>
  <experiment name="Allelopathy" repetitions="5" runMetricsEveryStep="false">
    <setup>setup</setup>
    <go>go</go>
    <timeLimit steps="100"/>
    <metric>count invasives</metric>
    <metric>count plants</metric>
    <metric>count fungi</metric>
    <enumeratedValueSet variable="allelopathy-ability">
      <value value="1"/>
      <value value="2.5"/>
      <value value="5"/>
      <value value="7.5"/>
      <value value="10"/>
    </enumeratedValueSet>
  </experiment>
  <experiment name="Updated Analysis" repetitions="1" runMetricsEveryStep="true">
    <setup>setup</setup>
    <go>go</go>
    <metric>count invasives</metric>
    <enumeratedValueSet variable="fungi-nodes">
      <value value="5000"/>
    </enumeratedValueSet>
    <enumeratedValueSet variable="reproductive-number-low">
      <value value="1"/>
    </enumeratedValueSet>
    <enumeratedValueSet variable="dispersal-ability">
      <value value="1"/>
    </enumeratedValueSet>
    <enumeratedValueSet variable="plant-carbon-fungi">
      <value value="15"/>
    </enumeratedValueSet>
    <enumeratedValueSet variable="invasives-reproduction">
      <value value="3"/>
    </enumeratedValueSet>
    <enumeratedValueSet variable="plant-energy-fungi">
      <value value="0.75"/>
    </enumeratedValueSet>
    <enumeratedValueSet variable="plant-energy-no-fungi">
      <value value="0.25"/>
    </enumeratedValueSet>
    <enumeratedValueSet variable="invasive-plants">
      <value value="1000"/>
    </enumeratedValueSet>
    <enumeratedValueSet variable="invasives-dispersal">
      <value value="1"/>
    </enumeratedValueSet>
    <enumeratedValueSet variable="allelopathy-ability">
      <value value="1"/>
    </enumeratedValueSet>
    <enumeratedValueSet variable="fungi-growth">
      <value value="0.3"/>
    </enumeratedValueSet>
    <enumeratedValueSet variable="max-thickness">
      <value value="0.3"/>
    </enumeratedValueSet>
    <enumeratedValueSet variable="native-plants">
      <value value="10000"/>
    </enumeratedValueSet>
    <enumeratedValueSet variable="carbon-fed">
      <value value="1.65"/>
    </enumeratedValueSet>
    <enumeratedValueSet variable="reproductive-number-high">
      <value value="3"/>
    </enumeratedValueSet>
    <enumeratedValueSet variable="max-node-size">
      <value value="0.3"/>
    </enumeratedValueSet>
    <enumeratedValueSet variable="plant-carbon-no-fungi">
      <value value="4"/>
    </enumeratedValueSet>
  </experiment>
  <experiment name="Updated Allelopathy" repetitions="10" runMetricsEveryStep="false">
    <setup>setup</setup>
    <go>go</go>
    <timeLimit steps="100"/>
    <metric>count plants</metric>
    <metric>count fungi</metric>
    <metric>count invasives</metric>
    <enumeratedValueSet variable="allelopathy-ability">
      <value value="1"/>
      <value value="2"/>
      <value value="10"/>
    </enumeratedValueSet>
  </experiment>
  <experiment name="Mutualism Strength" repetitions="5" runMetricsEveryStep="false">
    <setup>setup</setup>
    <go>go</go>
    <timeLimit steps="100"/>
    <metric>count plants</metric>
    <metric>count invasives</metric>
    <metric>count fungi</metric>
    <enumeratedValueSet variable="invasive-plants">
      <value value="1"/>
      <value value="100"/>
      <value value="500"/>
      <value value="1000"/>
    </enumeratedValueSet>
  </experiment>
  <experiment name="Dispersal" repetitions="3" runMetricsEveryStep="false">
    <setup>setup</setup>
    <go>go</go>
    <timeLimit steps="100"/>
    <metric>count plants</metric>
    <metric>count fungi</metric>
    <metric>count invasives</metric>
    <enumeratedValueSet variable="invasives-dispersal">
      <value value="1"/>
      <value value="3"/>
      <value value="5"/>
    </enumeratedValueSet>
  </experiment>
  <experiment name="GM initial" repetitions="3" runMetricsEveryStep="false">
    <setup>setup</setup>
    <go>go</go>
    <timeLimit steps="100"/>
    <metric>count plants</metric>
    <metric>count invasives</metric>
    <metric>count fungi</metric>
    <enumeratedValueSet variable="invasive-plants">
      <value value="1"/>
      <value value="100"/>
      <value value="500"/>
      <value value="1000"/>
    </enumeratedValueSet>
  </experiment>
  <experiment name="Invasive reproduction" repetitions="3" runMetricsEveryStep="false">
    <setup>setup</setup>
    <go>go</go>
    <timeLimit steps="100"/>
    <metric>count plants</metric>
    <metric>count invasives</metric>
    <metric>count fungi</metric>
    <enumeratedValueSet variable="invasives-reproduction">
      <value value="1"/>
      <value value="5"/>
      <value value="10"/>
      <value value="15"/>
    </enumeratedValueSet>
  </experiment>
  <experiment name="GM Allelopathy" repetitions="3" runMetricsEveryStep="false">
    <setup>setup</setup>
    <go>go</go>
    <timeLimit steps="100"/>
    <metric>count plants</metric>
    <metric>count invasives</metric>
    <metric>count fungi</metric>
    <enumeratedValueSet variable="allelopathy-ability">
      <value value="1"/>
      <value value="2.5"/>
      <value value="5"/>
    </enumeratedValueSet>
  </experiment>
  <experiment name="Native Initial" repetitions="3" runMetricsEveryStep="false">
    <setup>setup</setup>
    <go>go</go>
    <timeLimit steps="100"/>
    <metric>count plants</metric>
    <metric>count invasives</metric>
    <metric>count fungi</metric>
    <enumeratedValueSet variable="native-plants">
      <value value="1"/>
      <value value="100"/>
      <value value="1000"/>
      <value value="10000"/>
    </enumeratedValueSet>
  </experiment>
</experiments>
@#$#@#$#@
@#$#@#$#@
default
0.0
-0.2 0 0.0 1.0
0.0 1 1.0 0.0
0.2 0 0.0 1.0
link direction
true
0
Line -7500403 true 150 150 90 180
Line -7500403 true 150 150 210 180

@#$#@#$#@
0
@#$#@#$#@
